# Supplementary material for: Alternative pre-analytic sample handling techniques for glucose measurement in the absence of fluoride tubes in low resource settings
Source: PLoS One. 2022 Feb 28;17(2):e0264432. doi: 10.1371/journal.pone.0264432 (PMC8884485; doi:10.1371/journal.pone.0264432)
Supplement: S1 Data — (CSV) [file pone.0264432.s001.csv]

STID	CONDITION	TUBES	HRS_0	HRS_2	HRS_6	HRS_12	_24HRS
2	Ice Uncentrifuged	NaF	5.04	5	4.96	4.85	4.67
2	Ice Centrifuged	NaF	5.05	5.11	5.12	5.17	5.09
2	Roomtemp Uncentrifuged	NaF	5.08	5.11	4.87	4.91	4.86
2	Roomtemp Centrifuged	NaF	5.06	5.14	5.2	5.14	5.39
2	Ice Uncentrifuged	EDTA	4.99	5.32	4.71	4.52	3.67
2	Ice Centrifuged	EDTA	4.86	4.85	4.92	4.75	4.86
2	Roomtemp Uncentrifuged	EDTA	4.97	4.9	4.07	3.21	2.02
2	Roomtemp Centrifuged	EDTA	5.22	5.09	5.56	4.95	5.14
2	Ice Uncentrifuged	Serum	4.9	4.91	4.25	3.95	3.13
2	Ice Centrifuged	Serum	4.68	4.97	4.62	4.53	4.65
2	Roomtemp Uncentrifuged	Serum	4.73	4.06	2.69	1.04	.01
2	Roomtemp Centrifuged	Serum	4.76	4.97	4.73	4.72	4.84
3	Ice Uncentrifuged	NaF	7.57	7.6	7.33	7.55	7.38
3	Ice Centrifuged	NaF	7.91	7.65	7.92	7.74	7.85
3	Roomtemp Uncentrifuged	NaF	7.98	7.5	7.51	7.39	7.37
3	Roomtemp Centrifuged	NaF	7.93	7.71	7.87	7.9	8.65
3	Ice Uncentrifuged	EDTA	7.26	7.55	7.38	7.34	7.2
3	Ice Centrifuged	EDTA	7.43	7.28	6.89	7.53	7.24
3	Roomtemp Uncentrifuged	EDTA	7.29	6.89	6.13	5.29	4.29
3	Roomtemp Centrifuged	EDTA	7.46	7.35	7.36	7.36	7.05
3	Ice Uncentrifuged	Serum	7.57	7.66	7.33	6.99	6.55
3	Ice Centrifuged	Serum	7.63	7.56	7.61	7.66	7.53
3	Roomtemp Uncentrifuged	Serum	7.71	7.21	5.87	4.48	1.38
3	Roomtemp Centrifuged	Serum	7.7	7.72	7.77	7.69	7.71
4	Ice Uncentrifuged	NaF	5.49	5.34	5.36	5.19	5.25
4	Ice Centrifuged	NaF	5.46	5.43	5.64	5.53	5.63
4	Roomtemp Uncentrifuged	NaF	5.63	5.14	5.08	4.9	4.93
4	Roomtemp Centrifuged	NaF	5.48	5.49	5.59	5.36	5.68
4	Ice Uncentrifuged	EDTA	5.6	5.4	5.27	5.09	4.55
4	Ice Centrifuged	EDTA	5.57	5.49	5.4	5.49	5.56
4	Roomtemp Uncentrifuged	EDTA	5.59	5.01	4.15	2.87	1.93
4	Roomtemp Centrifuged	EDTA	5.46	5.47	5.55	5.63	5.41
4	Ice Uncentrifuged	Serum	5.26	4.98	4.69	4.59	3.2
4	Ice Centrifuged	Serum	5.12	5.11	5.19	4.86	5.27
4	Roomtemp Uncentrifuged	Serum	5.13	4.93	3.54	1.91	.97
4	Roomtemp Centrifuged	Serum	5.16	4.89	5.13	5.15	5.28
5	Ice Uncentrifuged	NaF	4.29	4.07	4.2	4.12	3.92
5	Ice Centrifuged	NaF	4.34	4.31	4.49	4.39	4.59
5	Roomtemp Uncentrifuged	NaF	4.33	3.92	3.98	3.87	4.02
5	Roomtemp Centrifuged	NaF	4.38	4.34	4.41	4.64	4.56
5	Ice Uncentrifuged	EDTA	4.35	4.18	4.31	4.01	3.27
5	Ice Centrifuged	EDTA	4.36	4.42	4.46	4.41	4.33
5	Roomtemp Uncentrifuged	EDTA	4.27	4.03	3.31	2.06	1.69
5	Roomtemp Centrifuged	EDTA	4.27	4.44	4.45	4.4	4.37
5	Ice Uncentrifuged	Serum	4.25	4.3	4.17	3.5	3.33
5	Ice Centrifuged	Serum	4.33	4.24	4.34	4.34	4.69
5	Roomtemp Uncentrifuged	Serum	4.11	3.77	2.88	1.19	.01
5	Roomtemp Centrifuged	Serum	4.08	4.31	4.46	4.36	4.46
6	Ice Uncentrifuged	NaF	4.94	4.91	5.35	5.18	5.23
6	Ice Centrifuged	NaF	4.95	4.99	5.39	5.32	5.3
6	Roomtemp Uncentrifuged	NaF	5.03	4.93	5.29	5.42	5.1
6	Roomtemp Centrifuged	NaF	5.01	5.32	5.5	5.31	5.44
6	Ice Uncentrifuged	EDTA	4.9	4.87	5.25	5.01	3.99
6	Ice Centrifuged	EDTA	4.97	4.91	5.49	5.26	5.31
6	Roomtemp Uncentrifuged	EDTA	5.01	4.55	4.26	3.34	1.73
6	Roomtemp Centrifuged	EDTA	5.01	5.4	5.36	5.46	5.34
6	Ice Uncentrifuged	Serum	4.96	5.38	4.8	4.19	2.76
6	Ice Centrifuged	Serum	4.97	5.43	5.16	5.17	5.38
6	Roomtemp Uncentrifuged	Serum	4.67	4.33	3.02	1.2	.01
6	Roomtemp Centrifuged	Serum	4.66	4.63	5.28	5.11	5.46
7	Ice Uncentrifuged	NaF	5.25	5.39	5.27	5.09	5.02
7	Ice Centrifuged	NaF	5.28	5.29	5.19	5.17	5.14
7	Roomtemp Uncentrifuged	NaF	5.33	5.13	4.95	5.01	4.77
7	Roomtemp Centrifuged	NaF	5.31	5.27	5.2	5.15	5.08
7	Ice Uncentrifuged	EDTA	5.39	5.52	5.2	5.03	4.36
7	Ice Centrifuged	EDTA	5.37	5.43	5.24	5.38	5.22
7	Roomtemp Uncentrifuged	EDTA	5.42	4.99	4.3	3.19	1.54
7	Roomtemp Centrifuged	EDTA	5.47	5.26	5.26	5.15	5.3
7	Ice Uncentrifuged	Serum	5.35	5.39	4.82	4.32	3.6
7	Ice Centrifuged	Serum	5.17	5.23	5.09	4.99	4.98
7	Roomtemp Uncentrifuged	Serum	5.19	4.6	3.43	2.4	.5
7	Roomtemp Centrifuged	Serum	5.06	5.09	4.98	5.02	5.03
9	Ice Uncentrifuged	NaF	4.17	4.26	4.34	4.01	4.32
9	Ice Centrifuged	NaF	4.2	4.28	4.39	4.28	4.55
9	Roomtemp Uncentrifuged	NaF	4.31	4.04	4.22	4.05	4.28
9	Roomtemp Centrifuged	NaF	4.41	4.21	4.41	4.41	4.54
9	Ice Uncentrifuged	EDTA	4.38	4.36	4.21	4.3	3.57
9	Ice Centrifuged	EDTA	4.3	4.34	4.31	4.93	4.61
9	Roomtemp Uncentrifuged	EDTA	4.45	3.96	2.92	2.5	1.13
9	Roomtemp Centrifuged	EDTA	4.42	4.25	4.25	4.92	4.62
9	Ice Uncentrifuged	Serum	4.28	4.17	3.84	4.03	2.74
9	Ice Centrifuged	Serum	4.34	4.76	4.12	4.64	4.48
9	Roomtemp Uncentrifuged	Serum	4.28	3.91	2.02	1.03	.02
9	Roomtemp Centrifuged	Serum	4.07	4.48	4.16	4.73	4.53
10	Ice Uncentrifuged	NaF	6.12	6.03	5.79	5.74	5.49
10	Ice Centrifuged	NaF	6.25	6.16	6	5.92	5.84
10	Roomtemp Uncentrifuged	NaF	6.09	5.94	5.78	5.62	5.44
10	Roomtemp Centrifuged	NaF	6.07	6.22	6.02	5.81	5.88
10	Ice Uncentrifuged	EDTA	6.17	6.03	5.62	5	4.3
10	Ice Centrifuged	EDTA	6.14	6.27	6.07	5.88	5.84
10	Roomtemp Uncentrifuged	EDTA	6.23	5.6	4.44	2.67	1.03
10	Roomtemp Centrifuged	EDTA	6.28	6.1	5.99	5.86	5.92
10	Ice Uncentrifuged	Serum	6.09	5.53	4.89	3.84	2.5
10	Ice Centrifuged	Serum	6.02	6.08	5.98	5.77	5.91
10	Roomtemp Uncentrifuged	Serum	6	4.91	3.28	1.18	.2
10	Roomtemp Centrifuged	Serum	6.16	5.94	5.97	5.81	5.81
11	Ice Uncentrifuged	NaF	5.21	5.18	5.28	5.17	5.2
11	Ice Centrifuged	NaF	5.18	5.25	5.35	5.32	5.17
11	Roomtemp Uncentrifuged	NaF	5.15	5.09	5.19	5.1	5.16
11	Roomtemp Centrifuged	NaF	5.23	5.21	5.31	5.23	5.33
11	Ice Uncentrifuged	EDTA	5.21	5.22	5.18	5.05	4.7
11	Ice Centrifuged	EDTA	5.26	5.21	5.35	5.16	5.22
11	Roomtemp Uncentrifuged	EDTA	5.24	4.82	4.23	2.9	1.33
11	Roomtemp Centrifuged	EDTA	5.15	5.17	5.28	5.29	5.12
11	Ice Uncentrifuged	Serum	5.1	5.01	5.09	4.9	4.2
11	Ice Centrifuged	Serum	5.15	5.19	5.15	5.2	5.14
11	Roomtemp Uncentrifuged	Serum	5.11	4.64	3.68	2.11	.02
11	Roomtemp Centrifuged	Serum	5.22	5.21	5.21	5.21	5.08
